# Supplementary material for: A Unique Isolation of a Lytic Bacteriophage Infected Bacillus anthracis Isolate from Pafuri, South Africa
Source: Microorganisms. 2020 Jun 20;8(6):932. doi: 10.3390/microorganisms8060932 (PMC7356010; doi:10.3390/microorganisms8060932)
Supplement: Supplementary file 1 [file microorganisms-08-00932-s001.zip]

Archive with 7 entries (5 files):
- microorganisms-804784-supplementary/
- microorganisms-804784-supplementary/Supplementary files/
- microorganisms-804784-supplementary/Supplementary files/Figure S1.png
- microorganisms-804784-supplementary/Supplementary files/supplementary material.docx
- microorganisms-804784-supplementary/Supplementary files/Table A1.xlsx
- microorganisms-804784-supplementary/Supplementary files/Table S3.docx
- microorganisms-804784-supplementary/Supplementary files/Table S4.xlsx
