# Supplementary material for: A Unique Isolation of a Lytic Bacteriophage Infected Bacillus anthracis Isolate from Pafuri, South Africa
Source: Microorganisms. 2020 Jun 20;8(6):932. doi: 10.3390/microorganisms8060932 (PMC7356010; doi:10.3390/microorganisms8060932)
Supplement: Supplementary file 1 [file microorganisms-08-00932-s001.zip › microorganisms-804784-supplementary/Supplementary files/Table A1.xlsx]

## Sheet: Crookii
Feature ID	Type	Contig	Start	Stop	Frame	Strand	Length (bp)	Function	Subsystem	NCBI GI	locus
fig|6666666.176380.peg.1	CDS	Phage_Crookii	1036	200	-1	-	837	Phage ribose-phosphate pyrophosphokinase	- none -
fig|6666666.176380.peg.2	CDS	Phage_Crookii	1990	1157	-1	-	834	Phage lysin, N-acetylmuramoyl-L-alanine amidase (EC 3.5.1.28)	- none -
fig|6666666.176380.peg.3	CDS	Phage_Crookii	2456	2058	-2	-	399	hypothetical protein	- none -
fig|6666666.176380.peg.4	CDS	Phage_Crookii	3116	2532	-2	-	585	Phage terminase, large subunit	Phage packaging machinery
fig|6666666.176380.peg.5	CDS	Phage_Crookii	4000	3272	-1	-	729	Phage protein	- none -
fig|6666666.176380.peg.6	CDS	Phage_Crookii	4417	4220	-1	-	198	Phage terminase, large subunit	Phage packaging machinery
fig|6666666.176380.peg.7	CDS	Phage_Crookii	5334	4765	-3	-	570	Phage terminase, large subunit	Phage packaging machinery
fig|6666666.176380.peg.8	CDS	Phage_Crookii	6431	5499	-2	-	933	Phage protein	- none -
fig|6666666.176380.peg.9	CDS	Phage_Crookii	7522	7091	-1	-	432	Phage protein	- none -
fig|6666666.176380.peg.10	CDS	Phage_Crookii	8262	7786	-3	-	477	hypothetical protein	- none -
fig|6666666.176380.peg.11	CDS	Phage_Crookii	9009	9326	3	+	318	Phage protein	- none -
fig|6666666.176380.peg.12	CDS	Phage_Crookii	9340	9570	1	+	231	hypothetical protein	- none -
fig|6666666.176380.peg.13	CDS	Phage_Crookii	10712	10981	2	+	270	hypothetical protein	- none -
fig|6666666.176380.peg.14	CDS	Phage_Crookii	11094	12704	3	+	1611	Phage protein	- none -
fig|6666666.176380.peg.15	CDS	Phage_Crookii	12866	13672	2	+	807	Phage protein	- none -
fig|6666666.176380.peg.16	CDS	Phage_Crookii	13669	14613	1	+	945	MJ0042 family finger-like protein	- none -
fig|6666666.176380.peg.17	CDS	Phage_Crookii	14807	16243	2	+	1437	Phage major capsid protein	Phage capsid proteins
fig|6666666.176380.peg.18	CDS	Phage_Crookii	16495	16725	1	+	231	hypothetical protein	- none -
fig|6666666.176380.peg.19	CDS	Phage_Crookii	16738	17619	1	+	882	Phage protein	- none -
fig|6666666.176380.peg.20	CDS	Phage_Crookii	17634	18212	3	+	579	hypothetical protein	- none -
fig|6666666.176380.peg.21	CDS	Phage_Crookii	18230	19015	2	+	786	Phage protein	- none -
fig|6666666.176380.peg.22	CDS	Phage_Crookii	18990	19646	3	+	657	Phage protein	- none -
fig|6666666.176380.peg.23	CDS	Phage_Crookii	19661	20533	2	+	873	Phage protein	- none -
fig|6666666.176380.peg.24	CDS	Phage_Crookii	20551	20769	1	+	219	hypothetical protein	- none -
fig|6666666.176380.peg.25	CDS	Phage_Crookii	20790	22520	3	+	1731	Phage major tail sheath	- none -
fig|6666666.176380.peg.26	CDS	Phage_Crookii	22598	23026	2	+	429	Phage protein	- none -
fig|6666666.176380.peg.27	CDS	Phage_Crookii	23124	23852	3	+	729	hypothetical protein	- none -
fig|6666666.176380.peg.28	CDS	Phage_Crookii	23879	24217	2	+	339	hypothetical protein	- none -
fig|6666666.176380.peg.29	CDS	Phage_Crookii	24294	24713	3	+	420	hypothetical protein	- none -
fig|6666666.176380.peg.30	CDS	Phage_Crookii	24859	25455	1	+	597	Cell wall-binding protein	- none -
fig|6666666.176380.peg.31	CDS	Phage_Crookii	25548	25976	3	+	429	Phage protein	- none -
fig|6666666.176380.peg.32	CDS	Phage_Crookii	26044	26607	1	+	564	Phage protein	- none -
fig|6666666.176380.peg.33	CDS	Phage_Crookii	26654	30463	2	+	3810	hypothetical protein	- none -
fig|6666666.176380.peg.34	CDS	Phage_Crookii	30535	32712	1	+	2178	Secretory antigen SsaA-like protein	- none -
fig|6666666.176380.peg.35	CDS	Phage_Crookii	32750	38941	2	+	6192	Glycerophosphoryl diester phosphodiesterase (EC 3.1.4.46), phage variant	- none -
fig|6666666.176380.peg.36	CDS	Phage_Crookii	38953	41256	1	+	2304	Phage capsid and scaffold	Phage capsid proteins
fig|6666666.176380.peg.37	CDS	Phage_Crookii	41287	41667	1	+	381	hypothetical protein	- none -
fig|6666666.176380.peg.38	CDS	Phage_Crookii	41680	42204	1	+	525	hypothetical protein	- none -
fig|6666666.176380.peg.39	CDS	Phage_Crookii	42206	42412	2	+	207	hypothetical protein	- none -
fig|6666666.176380.peg.40	CDS	Phage_Crookii	42467	43243	2	+	777	Phage protein	- none -
fig|6666666.176380.peg.41	CDS	Phage_Crookii	43245	43778	3	+	534	Phage protein	- none -
fig|6666666.176380.peg.42	CDS	Phage_Crookii	43779	44531	3	+	753	Phage protein	- none -
fig|6666666.176380.peg.43	CDS	Phage_Crookii	44541	45587	3	+	1047	Phage baseplate	Phage baseplate proteins
fig|6666666.176380.peg.44	CDS	Phage_Crookii	45598	50316	1	+	4719	Phage protein	- none -
fig|6666666.176380.peg.45	CDS	Phage_Crookii	50343	53954	3	+	3612	Phage virulence-associated protein	- none -
fig|6666666.176380.peg.46	CDS	Phage_Crookii	53966	54154	2	+	189	hypothetical protein	- none -
fig|6666666.176380.peg.47	CDS	Phage_Crookii	54226	55995	1	+	1770	DNA helicase, phage-associated	Phage replication
fig|6666666.176380.peg.48	CDS	Phage_Crookii	56090	56923	2	+	834	hypothetical protein	- none -
fig|6666666.176380.peg.49	CDS	Phage_Crookii	57070	58869	1	+	1800	Phage protein	- none -
fig|6666666.176380.peg.50	CDS	Phage_Crookii	58866	59126	3	+	261	hypothetical protein	- none -
fig|6666666.176380.peg.51	CDS	Phage_Crookii	59181	60659	3	+	1479	DNA helicase, phage-associated	Phage replication
fig|6666666.176380.peg.52	CDS	Phage_Crookii	60661	60969	1	+	309	hypothetical protein	- none -
fig|6666666.176380.peg.53	CDS	Phage_Crookii	60959	62056	2	+	1098	Phage recombination exonuclease	- none -
fig|6666666.176380.peg.54	CDS	Phage_Crookii	62049	62426	3	+	378	hypothetical protein	- none -
fig|6666666.176380.peg.55	CDS	Phage_Crookii	62494	62703	1	+	210	hypothetical protein	- none -
fig|6666666.176380.peg.56	CDS	Phage_Crookii	62700	64592	3	+	1893	Phage recombination related exonuclease (EC 3.1.11.-)	- none -
fig|6666666.176380.peg.57	CDS	Phage_Crookii	64589	65176	2	+	588	hypothetical protein	- none -
fig|6666666.176380.peg.58	CDS	Phage_Crookii	65169	65333	3	+	165	hypothetical protein	- none -
fig|6666666.176380.peg.59	CDS	Phage_Crookii	65349	66425	3	+	1077	Phage DNA primase/helicase	- none -
fig|6666666.176380.peg.60	CDS	Phage_Crookii	66437	66697	2	+	261	hypothetical protein	- none -
fig|6666666.176380.peg.61	CDS	Phage_Crookii	66767	67579	2	+	813	Deoxyuridine 5&#39;-triphosphate nucleotidohydrolase (EC 3.6.1.23), phage associated	- none -
fig|6666666.176380.peg.62	CDS	Phage_Crookii	67579	67896	1	+	318	hypothetical protein	- none -
fig|6666666.176380.peg.63	CDS	Phage_Crookii	67898	68341	2	+	444	hypothetical protein	- none -
fig|6666666.176380.peg.64	CDS	Phage_Crookii	68372	68749	2	+	378	hypothetical protein	- none -
fig|6666666.176380.peg.65	CDS	Phage_Crookii	68749	69312	1	+	564	Phage protein	- none -
fig|6666666.176380.peg.66	CDS	Phage_Crookii	69555	69746	3	+	192	hypothetical protein	- none -
fig|6666666.176380.peg.67	CDS	Phage_Crookii	69783	72137	3	+	2355	Ribonucleotide reductase of class Ia (aerobic), alpha subunit (EC 1.17.4.1)	Ribonucleotide reduction
fig|6666666.176380.peg.68	CDS	Phage_Crookii	72197	72487	2	+	291	hypothetical protein	- none -
fig|6666666.176380.peg.69	CDS	Phage_Crookii	72556	72864	1	+	309	hypothetical protein	- none -
fig|6666666.176380.peg.70	CDS	Phage_Crookii	72876	73985	3	+	1110	Ribonucleotide reductase of class Ia (aerobic), beta subunit (EC 1.17.4.1)	Ribonucleotide reduction
fig|6666666.176380.peg.71	CDS	Phage_Crookii	73985	74437	2	+	453	hypothetical protein	- none -
fig|6666666.176380.peg.72	CDS	Phage_Crookii	74529	74672	3	+	144	hypothetical protein	- none -
fig|6666666.176380.peg.73	CDS	Phage_Crookii	74659	75063	1	+	405	hypothetical protein	- none -
fig|6666666.176380.peg.74	CDS	Phage_Crookii	75063	75332	3	+	270	hypothetical protein	- none -
fig|6666666.176380.peg.75	CDS	Phage_Crookii	75358	75636	1	+	279	hypothetical protein	- none -
fig|6666666.176380.peg.76	CDS	Phage_Crookii	75988	76212	1	+	225	hypothetical protein	- none -
fig|6666666.176380.peg.77	CDS	Phage_Crookii	76199	76426	2	+	228	hypothetical protein	- none -
fig|6666666.176380.peg.78	CDS	Phage_Crookii	76426	76590	1	+	165	hypothetical protein	- none -
fig|6666666.176380.peg.79	CDS	Phage_Crookii	76669	77439	1	+	771	Phage protein	- none -
fig|6666666.176380.peg.80	CDS	Phage_Crookii	77436	77762	3	+	327	hypothetical protein	- none -
fig|6666666.176380.peg.81	CDS	Phage_Crookii	77836	77970	1	+	135	hypothetical protein	- none -
fig|6666666.176380.peg.82	CDS	Phage_Crookii	78057	78566	3	+	510	hypothetical protein	- none -
fig|6666666.176380.peg.83	CDS	Phage_Crookii	78568	79062	1	+	495	hypothetical protein	- none -
fig|6666666.176380.peg.84	CDS	Phage_Crookii	79063	79278	1	+	216	hypothetical protein	- none -
fig|6666666.176380.peg.85	CDS	Phage_Crookii	79280	79756	2	+	477	hypothetical protein	- none -
fig|6666666.176380.peg.86	CDS	Phage_Crookii	79759	80040	1	+	282	hypothetical protein	- none -
fig|6666666.176380.peg.87	CDS	Phage_Crookii	80037	80183	3	+	147	hypothetical protein	- none -
fig|6666666.176380.peg.88	CDS	Phage_Crookii	80251	82728	1	+	2478	DNA polymerase I (EC 2.7.7.7), phage-associated	Phage replication
fig|6666666.176380.peg.89	CDS	Phage_Crookii	82811	83497	2	+	687	hypothetical protein	- none -
fig|6666666.176380.peg.90	CDS	Phage_Crookii	83698	84378	1	+	681	DNA polymerase I (EC 2.7.7.7), phage-associated	Phage replication
fig|6666666.176380.peg.91	CDS	Phage_Crookii	84359	84505	2	+	147	hypothetical protein	- none -
fig|6666666.176380.peg.92	CDS	Phage_Crookii	84493	84666	1	+	174	hypothetical protein	- none -
fig|6666666.176380.peg.93	CDS	Phage_Crookii	84663	84869	3	+	207	hypothetical protein	- none -
fig|6666666.176380.peg.94	CDS	Phage_Crookii	84948	85346	3	+	399	hypothetical protein	- none -
fig|6666666.176380.peg.95	CDS	Phage_Crookii	85346	86002	2	+	657	hypothetical protein	- none -
fig|6666666.176380.peg.96	CDS	Phage_Crookii	86002	86244	1	+	243	hypothetical protein	- none -
fig|6666666.176380.peg.97	CDS	Phage_Crookii	86234	86533	2	+	300	hypothetical protein	- none -
fig|6666666.176380.peg.98	CDS	Phage_Crookii	86549	86818	2	+	270	hypothetical protein	- none -
fig|6666666.176380.peg.99	CDS	Phage_Crookii	86831	86992	2	+	162	hypothetical protein	- none -
fig|6666666.176380.peg.100	CDS	Phage_Crookii	86986	87582	1	+	597	hypothetical protein	- none -
fig|6666666.176380.peg.101	CDS	Phage_Crookii	87584	88075	2	+	492	Phage protein	- none -
fig|6666666.176380.peg.102	CDS	Phage_Crookii	88065	88247	3	+	183	hypothetical protein	- none -
fig|6666666.176380.peg.103	CDS	Phage_Crookii	88306	88626	1	+	321	hypothetical protein	- none -
fig|6666666.176380.peg.104	CDS	Phage_Crookii	88640	89044	2	+	405	Phage protein	- none -
fig|6666666.176380.peg.105	CDS	Phage_Crookii	89071	89211	1	+	141	hypothetical protein	- none -
fig|6666666.176380.peg.106	CDS	Phage_Crookii	89385	90455	3	+	1071	Phage protein	- none -
fig|6666666.176380.peg.107	CDS	Phage_Crookii	90515	91750	2	+	1236	Phage recombinase	- none -
fig|6666666.176380.peg.108	CDS	Phage_Crookii	91793	92152	2	+	360	hypothetical protein	- none -
fig|6666666.176380.peg.109	CDS	Phage_Crookii	92170	92817	1	+	648	Phage protein	- none -
fig|6666666.176380.peg.110	CDS	Phage_Crookii	92814	93134	3	+	321	hypothetical protein	- none -
fig|6666666.176380.peg.111	CDS	Phage_Crookii	93155	93751	2	+	597	Phage protein	- none -
fig|6666666.176380.peg.112	CDS	Phage_Crookii	93808	94101	1	+	294	hypothetical protein	- none -
fig|6666666.176380.peg.113	CDS	Phage_Crookii	94101	94637	3	+	537	hypothetical protein	- none -
fig|6666666.176380.peg.114	CDS	Phage_Crookii	94726	95235	1	+	510	Phage protein	- none -
fig|6666666.176380.peg.115	CDS	Phage_Crookii	95279	95758	2	+	480	hypothetical protein	- none -
fig|6666666.176380.peg.116	CDS	Phage_Crookii	95758	96693	1	+	936	Phage protein	- none -
fig|6666666.176380.peg.117	CDS	Phage_Crookii	96694	96864	1	+	171	hypothetical protein	- none -
fig|6666666.176380.peg.118	CDS	Phage_Crookii	96851	98128	2	+	1278	Phage protein	- none -
fig|6666666.176380.peg.119	CDS	Phage_Crookii	98154	98519	3	+	366	hypothetical protein	- none -
fig|6666666.176380.peg.120	CDS	Phage_Crookii	98519	98902	2	+	384	hypothetical protein	- none -
fig|6666666.176380.peg.121	CDS	Phage_Crookii	98983	99639	1	+	657	Phage protein	- none -
fig|6666666.176380.peg.122	CDS	Phage_Crookii	99620	99772	2	+	153	hypothetical protein	- none -
fig|6666666.176380.peg.123	CDS	Phage_Crookii	99765	99953	3	+	189	hypothetical protein	- none -
fig|6666666.176380.peg.124	CDS	Phage_Crookii	99919	100176	1	+	258	hypothetical protein	- none -
fig|6666666.176380.peg.125	CDS	Phage_Crookii	100173	100460	3	+	288	hypothetical protein	- none -
fig|6666666.176380.peg.126	CDS	Phage_Crookii	100450	100680	1	+	231	hypothetical protein	- none -
fig|6666666.176380.peg.127	CDS	Phage_Crookii	100677	101393	3	+	717	Phage protein	- none -
fig|6666666.176380.peg.128	CDS	Phage_Crookii	101596	101892	1	+	297	hypothetical protein	- none -
fig|6666666.176380.peg.129	CDS	Phage_Crookii	101889	102353	3	+	465	hypothetical protein	- none -
fig|6666666.176380.peg.130	CDS	Phage_Crookii	102379	102564	1	+	186	hypothetical protein	- none -
fig|6666666.176380.peg.131	CDS	Phage_Crookii	102603	102977	3	+	375	hypothetical protein	- none -
fig|6666666.176380.peg.132	CDS	Phage_Crookii	103004	103507	2	+	504	hypothetical protein	- none -
fig|6666666.176380.peg.133	CDS	Phage_Crookii	103507	103842	1	+	336	hypothetical protein	- none -
fig|6666666.176380.peg.134	CDS	Phage_Crookii	103844	104086	2	+	243	hypothetical protein	- none -
fig|6666666.176380.peg.135	CDS	Phage_Crookii	104130	104579	3	+	450	Phage protein	- none -
fig|6666666.176380.peg.136	CDS	Phage_Crookii	104548	105411	1	+	864	hypothetical protein	- none -
fig|6666666.176380.peg.137	CDS	Phage_Crookii	105414	105677	3	+	264	hypothetical protein	- none -
fig|6666666.176380.peg.138	CDS	Phage_Crookii	106152	106847	3	+	696	Phage protein	- none -
fig|6666666.176380.peg.139	CDS	Phage_Crookii	106925	107104	2	+	180	hypothetical protein	- none -
fig|6666666.176380.peg.140	CDS	Phage_Crookii	107101	107334	1	+	234	hypothetical protein	- none -
fig|6666666.176380.peg.141	CDS	Phage_Crookii	107699	108205	2	+	507	Phage protein	- none -
fig|6666666.176380.peg.142	CDS	Phage_Crookii	108205	108489	1	+	285	prophage LambdaBa04, transactivating regulatory domain protein	- none -
fig|6666666.176380.peg.143	CDS	Phage_Crookii	108545	108856	2	+	312	hypothetical protein	- none -
fig|6666666.176380.peg.144	CDS	Phage_Crookii	108928	109590	1	+	663	hypothetical protein	- none -
fig|6666666.176380.peg.145	CDS	Phage_Crookii	109587	109781	3	+	195	hypothetical protein	- none -
fig|6666666.176380.peg.146	CDS	Phage_Crookii	109783	110412	1	+	630	hypothetical protein	- none -
fig|6666666.176380.peg.147	CDS	Phage_Crookii	110513	111388	2	+	876	RNA polymerase sigma factor SigB	SigmaB stress responce regulation
fig|6666666.176380.peg.148	CDS	Phage_Crookii	111735	111908	3	+	174	hypothetical protein	- none -
fig|6666666.176380.peg.149	CDS	Phage_Crookii	111911	112171	2	+	261	hypothetical protein	- none -
fig|6666666.176380.peg.150	CDS	Phage_Crookii	112297	112509	1	+	213	hypothetical protein	- none -
fig|6666666.176380.peg.151	CDS	Phage_Crookii	112511	113254	2	+	744	Metal-dependent hydrolases of the metallobeta-lactamase superfamily	- none -
fig|6666666.176380.peg.152	CDS	Phage_Crookii	113272	113490	1	+	219	hypothetical protein	- none -
fig|6666666.176380.peg.153	CDS	Phage_Crookii	113502	114707	3	+	1206	hypothetical protein	- none -
fig|6666666.176380.peg.154	CDS	Phage_Crookii	114734	115159	2	+	426	hypothetical protein	- none -
fig|6666666.176380.peg.155	CDS	Phage_Crookii	115284	115865	3	+	582	Phage protein	- none -
fig|6666666.176380.peg.156	CDS	Phage_Crookii	115867	116367	1	+	501	hypothetical protein	- none -
fig|6666666.176380.peg.157	CDS	Phage_Crookii	116546	116782	2	+	237	hypothetical protein	- none -
fig|6666666.176380.peg.158	CDS	Phage_Crookii	116779	117153	1	+	375	hypothetical protein	- none -
fig|6666666.176380.peg.159	CDS	Phage_Crookii	117153	117323	3	+	171	hypothetical protein	- none -
fig|6666666.176380.peg.160	CDS	Phage_Crookii	117323	117670	2	+	348	hypothetical protein	- none -
fig|6666666.176380.peg.161	CDS	Phage_Crookii	117927	118187	3	+	261	hypothetical protein	- none -
fig|6666666.176380.peg.162	CDS	Phage_Crookii	118184	118432	2	+	249	hypothetical protein	- none -
fig|6666666.176380.peg.163	CDS	Phage_Crookii	118429	118722	1	+	294	hypothetical protein	- none -
fig|6666666.176380.peg.164	CDS	Phage_Crookii	118719	119810	3	+	1092	hypothetical protein	- none -
fig|6666666.176380.peg.165	CDS	Phage_Crookii	119920	120222	1	+	303	hypothetical protein	- none -
fig|6666666.176380.peg.166	CDS	Phage_Crookii	120332	120529	2	+	198	hypothetical protein	- none -
fig|6666666.176380.peg.167	CDS	Phage_Crookii	120542	120766	2	+	225	hypothetical protein	- none -
fig|6666666.176380.peg.168	CDS	Phage_Crookii	120874	121233	1	+	360	hypothetical protein	- none -
fig|6666666.176380.peg.169	CDS	Phage_Crookii	122037	122171	3	+	135	hypothetical protein	- none -
fig|6666666.176380.peg.170	CDS	Phage_Crookii	122171	122371	2	+	201	hypothetical protein	- none -
fig|6666666.176380.peg.171	CDS	Phage_Crookii	122389	122652	1	+	264	hypothetical protein	- none -
fig|6666666.176380.peg.172	CDS	Phage_Crookii	122943	123146	3	+	204	hypothetical protein	- none -
fig|6666666.176380.peg.173	CDS	Phage_Crookii	123241	123522	1	+	282	hypothetical protein	- none -
fig|6666666.176380.peg.174	CDS	Phage_Crookii	123695	124648	2	+	954	hypothetical protein	- none -
fig|6666666.176380.peg.175	CDS	Phage_Crookii	124932	125135	3	+	204	hypothetical protein	- none -
fig|6666666.176380.peg.176	CDS	Phage_Crookii	125222	125575	2	+	354	hypothetical protein	- none -
fig|6666666.176380.peg.177	CDS	Phage_Crookii	125568	125753	3	+	186	hypothetical protein	- none -
fig|6666666.176380.peg.178	CDS	Phage_Crookii	125933	126349	2	+	417	hypothetical protein	- none -
fig|6666666.176380.peg.179	CDS	Phage_Crookii	126349	126948	1	+	600	hypothetical protein	- none -
fig|6666666.176380.peg.180	CDS	Phage_Crookii	126945	127358	3	+	414	hypothetical protein	- none -
fig|6666666.176380.peg.181	CDS	Phage_Crookii	127360	127824	1	+	465	hypothetical protein	- none -
fig|6666666.176380.peg.182	CDS	Phage_Crookii	127824	128234	3	+	411	hypothetical protein	- none -
fig|6666666.176380.peg.183	CDS	Phage_Crookii	128221	128562	1	+	342	hypothetical protein	- none -
fig|6666666.176380.peg.184	CDS	Phage_Crookii	129034	129255	1	+	222	hypothetical protein	- none -
fig|6666666.176380.peg.185	CDS	Phage_Crookii	129283	129480	1	+	198	hypothetical protein	- none -
fig|6666666.176380.peg.186	CDS	Phage_Crookii	129542	129907	2	+	366	hypothetical protein	- none -
fig|6666666.176380.peg.187	CDS	Phage_Crookii	129907	130284	1	+	378	hypothetical protein	- none -
fig|6666666.176380.peg.188	CDS	Phage_Crookii	130289	130480	2	+	192	hypothetical protein	- none -
fig|6666666.176380.peg.189	CDS	Phage_Crookii	130482	130652	3	+	171	hypothetical protein	- none -
fig|6666666.176380.peg.190	CDS	Phage_Crookii	130932	131087	3	+	156	hypothetical protein	- none -
fig|6666666.176380.peg.191	CDS	Phage_Crookii	132785	133288	2	+	504	hypothetical protein	- none -
fig|6666666.176380.peg.192	CDS	Phage_Crookii	133352	133687	2	+	336	hypothetical protein	- none -
fig|6666666.176380.peg.193	CDS	Phage_Crookii	133978	133865	-1	-	114	hypothetical protein	- none -
fig|6666666.176380.peg.194	CDS	Phage_Crookii	135250	134846	-1	-	405	hypothetical protein	- none -
fig|6666666.176380.peg.195	CDS	Phage_Crookii	135497	135324	-2	-	174	hypothetical protein	- none -
fig|6666666.176380.peg.196	CDS	Phage_Crookii	136048	135509	-1	-	540	hypothetical protein	- none -
fig|6666666.176380.peg.197	CDS	Phage_Crookii	136254	136045	-3	-	210	hypothetical protein	- none -
fig|6666666.176380.peg.198	CDS	Phage_Crookii	137020	136652	-1	-	369	hypothetical protein	- none -
fig|6666666.176380.peg.199	CDS	Phage_Crookii	137427	137020	-3	-	408	hypothetical protein	- none -
fig|6666666.176380.peg.200	CDS	Phage_Crookii	137917	137483	-1	-	435	hypothetical protein	- none -
fig|6666666.176380.peg.201	CDS	Phage_Crookii	138627	138388	-3	-	240	hypothetical protein	- none -
fig|6666666.176380.peg.202	CDS	Phage_Crookii	139028	138654	-2	-	375	hypothetical protein	- none -
fig|6666666.176380.peg.203	CDS	Phage_Crookii	139588	139184	-1	-	405	hypothetical protein	- none -
fig|6666666.176380.peg.204	CDS	Phage_Crookii	139995	139606	-3	-	390	hypothetical protein	- none -
fig|6666666.176380.peg.205	CDS	Phage_Crookii	140769	140401	-3	-	369	hypothetical protein	- none -
fig|6666666.176380.peg.206	CDS	Phage_Crookii	141196	140747	-1	-	450	hypothetical protein	- none -
fig|6666666.176380.peg.207	CDS	Phage_Crookii	141574	141215	-1	-	360	hypothetical protein	- none -
fig|6666666.176380.peg.208	CDS	Phage_Crookii	142007	141579	-2	-	429	hypothetical protein	- none -
fig|6666666.176380.peg.209	CDS	Phage_Crookii	142407	141997	-3	-	411	hypothetical protein	- none -
fig|6666666.176380.peg.210	CDS	Phage_Crookii	142766	142407	-2	-	360	hypothetical protein	- none -
fig|6666666.176380.peg.211	CDS	Phage_Crookii	143110	142958	-1	-	153	hypothetical protein	- none -
fig|6666666.176380.peg.212	CDS	Phage_Crookii	143408	143121	-2	-	288	hypothetical protein	- none -
fig|6666666.176380.peg.213	CDS	Phage_Crookii	143621	143484	-2	-	138	hypothetical protein	- none -
fig|6666666.176380.peg.214	CDS	Phage_Crookii	144354	143896	-3	-	459	hypothetical protein	- none -
fig|6666666.176380.peg.215	CDS	Phage_Crookii	144538	144347	-1	-	192	hypothetical protein	- none -
fig|6666666.176380.peg.216	CDS	Phage_Crookii	144693	144535	-3	-	159	hypothetical protein	- none -
fig|6666666.176380.peg.217	CDS	Phage_Crookii	144865	144695	-1	-	171	hypothetical protein	- none -
fig|6666666.176380.peg.218	CDS	Phage_Crookii	145452	144865	-3	-	588	hypothetical protein	- none -
fig|6666666.176380.peg.219	CDS	Phage_Crookii	145881	145564	-3	-	318	hypothetical protein	- none -
fig|6666666.176380.peg.220	CDS	Phage_Crookii	146161	145967	-1	-	195	hypothetical protein	- none -
fig|6666666.176380.peg.221	CDS	Phage_Crookii	146681	146178	-2	-	504	Dihydrofolate reductase (EC 1.5.1.3)	- none -
fig|6666666.176380.peg.222	CDS	Phage_Crookii	147043	146678	-1	-	366	hypothetical protein	- none -
fig|6666666.176380.peg.223	CDS	Phage_Crookii	147438	147133	-3	-	306	hypothetical protein	- none -
fig|6666666.176380.peg.224	CDS	Phage_Crookii	148094	147438	-2	-	657	adenylate kinase and related kinases	- none -
fig|6666666.176380.peg.225	CDS	Phage_Crookii	148231	148094	-1	-	138	hypothetical protein	- none -
fig|6666666.176380.peg.226	CDS	Phage_Crookii	148401	148228	-3	-	174	hypothetical protein	- none -
fig|6666666.176380.peg.227	CDS	Phage_Crookii	149379	148462	-3	-	918	Thymidylate synthase (EC 2.1.1.45)	- none -
fig|6666666.176380.peg.228	CDS	Phage_Crookii	149834	149622	-2	-	213	hypothetical protein	- none -
fig|6666666.176380.peg.229	CDS	Phage_Crookii	149979	149836	-3	-	144	hypothetical protein	- none -
fig|6666666.176380.peg.230	CDS	Phage_Crookii	150561	150169	-3	-	393	hypothetical protein	- none -
fig|6666666.176380.peg.231	CDS	Phage_Crookii	151091	150561	-2	-	531	hypothetical protein	- none -
fig|6666666.176380.peg.232	CDS	Phage_Crookii	151425	151291	-3	-	135	hypothetical protein	- none -
fig|6666666.176380.peg.233	CDS	Phage_Crookii	151863	151534	-3	-	330	hypothetical protein	- none -
fig|6666666.176380.peg.234	CDS	Phage_Crookii	152294	151884	-2	-	411	hypothetical protein	- none -
fig|6666666.176380.peg.235	CDS	Phage_Crookii	153821	152334	-2	-	1488	Nicotinamide phosphoribosyltransferase (EC 2.4.2.12)	- none -
fig|6666666.176380.rna.1	RNA	Phage_Crookii	10253	10325	2	+	73	tRNA-Asn-GTT	- none -
fig|6666666.176380.rna.2	RNA	Phage_Crookii	10334	10405	2	+	72	tRNA-Asp-GTC	- none -

## Sheet: Features
Category	Subcategory	Subsystem	Role	Features
Phages, Prophages, Transposable elements, Plasmids	Phages, Prophages	Phage baseplate proteins	Phage baseplate	fig|6666666.176380.peg.43
Phages, Prophages, Transposable elements, Plasmids	Phages, Prophages	Phage replication	DNA helicase, phage-associated	fig|6666666.176380.peg.47, fig|6666666.176380.peg.51
Phages, Prophages, Transposable elements, Plasmids	Phages, Prophages	Phage replication	DNA polymerase I (EC 2.7.7.7), phage-associated	fig|6666666.176380.peg.88, fig|6666666.176380.peg.90
Phages, Prophages, Transposable elements, Plasmids	Phages, Prophages	Phage packaging machinery	Phage terminase, large subunit	fig|6666666.176380.peg.4, fig|6666666.176380.peg.6, fig|6666666.176380.peg.7
Phages, Prophages, Transposable elements, Plasmids	Phages, Prophages	Phage capsid proteins	Phage capsid and scaffold	fig|6666666.176380.peg.36
Phages, Prophages, Transposable elements, Plasmids	Phages, Prophages	Phage capsid proteins	Phage major capsid protein	fig|6666666.176380.peg.17
Nucleosides and Nucleotides	Nucleosides and Nucleotides - no subcategory	Ribonucleotide reduction	Ribonucleotide reductase of class Ia (aerobic), beta subunit (EC 1.17.4.1)	fig|6666666.176380.peg.70
Nucleosides and Nucleotides	Nucleosides and Nucleotides - no subcategory	Ribonucleotide reduction	Ribonucleotide reductase of class Ia (aerobic), alpha subunit (EC 1.17.4.1)	fig|6666666.176380.peg.67
Stress Response	Stress Response - no subcategory	SigmaB stress responce regulation	RNA polymerase sigma factor SigB	fig|6666666.176380.peg.147
