# Supplementary material for: A Unique Isolation of a Lytic Bacteriophage Infected Bacillus anthracis Isolate from Pafuri, South Africa
Source: Microorganisms. 2020 Jun 20;8(6):932. doi: 10.3390/microorganisms8060932 (PMC7356010; doi:10.3390/microorganisms8060932)
Supplement: Supplementary file 1 [file microorganisms-08-00932-s001.zip › microorganisms-804784-supplementary/Supplementary files/Table S4.xlsx]

## Sheet: Similarity Table
Contig	Sequence	contig size in bp	Sequence coverage (X)	Number of matches	Max Score	Total Score	Query cover	Identitiy	Phage Name	Accession number
1	CGTTTACGACGCTGAGGTTGCAGCATATAGCGAAAAAGGTGAATACCTATTCGGCGTATATTTTGGTACATAATATGATGAGAAGCAAGCGGTTAAGGCTGCTAAAGAGATGCGTACGAAGCTACGTAAATACTTCGAAGTGAAAGGGCAGGTTTATACTTATACTTGCTAGTCGGGGCGTGAAGCCCCTTATAATTAATGCTTGACAAATACTATTAAATAAGGCTGGGATATTATGAACGCGAATATTGAGCTTGCTATTATTGAACTTGAAACGATTGTCAAACACGGTAATGTAATGATTGATATGTATAAGACACGCAGCACGTACTCACTTGTATTTCCAGATCGGAAAAGCAAACGTCTGAAATCCAGTAACATACAGCACTCACACATTCC	400	2	1	520	520	0.85	0.94	Bacillus phage W.Ph	HM144387.1
2	GAATGGAGAAAATTAAACGACTACAACCAGTGGCTCGTAGATAACACAAACTTACTAGGCGGCGCTCAATGGAACGAGGCATCACTAGGATGGGGTAAGACTGATAAAGCTGAAGGTGAGATGTGGAGCTCTGCCCAAACAACTCGTAGTGAGATGATTGAGTATATGCGTTCCATCGACGTTAAATTTAGAGCTGATGGTTTTGCTCCATCCACATAGAACGGAAGATCACACGTCTGAACTCAAGACACATTCAGCAATCTCGTATGCCGTCTTCTGCTTGAAAAAAAAAATAATCGAAACCATCTCAACTCCCCCCCAACTACTCAAGA	332		5	246	246	0.59	0.89	Bacillus phage BPS10C	KC430106.1
			1		241	241	0.59	0.88	Bacillus phage BPS13	JN654439.1
					207	207	0.59	0.85	Bacillus phage Eyuki	KT207918.1
					207	207	0.59	0.85	Bacillus phage Megatron	KJ489401.1
					207	207	0.59	0.86	Bacillus phage W.Ph	HM144387.1
3	CATACAGATAGATAATAGTTTGATTAGTTTTAATGTTTCAAAGCGTGTTAACACTTGGTGTTTTGTGATTGGTTCATCATTGAAAGAAATATACATAAATATATTTGTCATACCTTTGTCATTCATTGTGACTGTTATACTATCGCTTTCTACTACATCACATACGATATGGAATTCTTTTACTTTTGTCATTATAATCCACCACCTTTTATTATTTTGTTGTACGATAACCTTGTTACTTAACGCTTAATGTTTACGCGTGCCATTGAATGTAAG	276	2	1	307	307	0.8	0.92	Bacillus phage W.Ph	HM144387.1
4	TCTGAATGTGACTGTAGGTAGAGTGGTTGCTCTTCCCATCTCCCTAACGTCTCATCTAGTATTTCCGGAGCCACTAAAGGAACAGGAAACGGCAAAGTTACAGCAACAATAAACGTCAACGTAACAGGAAATGAAAAAGTATCAAATAAACTTAGAAATAACGCGGACATGAAGAAGGCAGGAAAAGATGTTGGTAACTTACTAGGATTCTATTCTAGGGAGATGACAATCGCTTAACTTAGGTGGTGTGGGCAAAGCTCACCCACCCTTTTTCTGTTATATTAGTAGTATACAAAGGAGGATTATAAATGACAACAATAGTTACAAGGTACCCGCGTATTGAAGT	346		6	327	327	0.77	0.89	Bacillus phage W.Ph	HM144387.1
					254	254	0.69	0.86	Bacillus phage Hakuna	KJ489399.1
			1		239	239	0.77	0.83	Bacillus phage Eyuki	KT207918.1
					239	239	0.77	0.83	Bacillus phage Megatron	KJ489401.1
					220	220	0.72	0.83	Bacillus phage BPS10C	KC430106.1
					220	220	0.72	0.83	Bacillus phage BPS13	JN654439.1
5	GATCTGCATCGTTTAACAGTGAATTTATTCTTTTCGTTAGTTTGTTCGCCGTAAATTACCTCTTCTTTATCCCAGCCTGTCCATTCTCTTGCCATAATAACCACTCCTTATTTTTGGTTAGTCCATAATCCGTGTTTTCTCCATCCCTCGCGCTTAATGTATCTACTAGGCTCATAACCTAACTTAATAACTTTACCGCTACTAAACACTCGACTGTCTACGTCCTCGACACTTGCAATTGTATCATGAAAAGCAGGTTCGCCTTCATACTCCCCATACCCGTAACCAAACGCACTACATAGCATACTGTGACTATAATAAATTAGGTAACTATTCCCTTCAAAGGACTCCTGCTCTACGCTATACCCTTTCTCTAGTAAC	381		4	457	457	0.98	0.89	Bacillus phage W.Ph	HM144387.1
			1		206	206	0.73	0.8	Bacillus phage BPS10C	KC430106.1
					206	206	0.73	0.8	Bacillus phage BPS13	JN654439.1
					87.9	87.10	0.21	0.86	Bacillus phage Hakuna	KJ489399.1
6	GCGATGACAGCTGCTAAGGATAGAGCTGACCTAGAAGGCAAGTTTGATGGTATTGAAGGGTACAATGAACATCTAGAAAACGGTGGAATGACTTCCCGTGAAACAGAAGTTGCAAAGCATATAGCGAATCAGTTAGCTAAAGAAGAACAAAGAGCGAGAGAACTGGAATCAGGCGCAACATCTAGTAAAGACTTCAAGGATGACCGCGAGCGCGCAGGAGAAGTTGTCATGGATGAGGAGCATAGACTTAACAAACAGACAATGGA	266		3	337	337	1	0.89	Bacillus phage Eyuki	KT207918.1
			1		337	337	1	0.89	Bacillus phage Megatron	KJ489401.1
					320	320	1	0.88	Bacillus phage Hakuna	KJ489399.1
7	ATCTAGTTTACCATTAGCAGCTAATTCCACAACCTCTTCAACGAATGCTTTAGTTGGCCCTGTAACAACCGTTGTATGTTCTTTAATTAATGATACTAATTCCTTAGACTTACGGAATGCAGCGACTTTACCAAAACCGTAATCCCCACCTTCAGCTAGATTCGCCTCAATTCTCTCCTGTAATTGCTCGTGTACCTCTTGTTTAGTTAATGTGTTTGTCATAATAAACCCTCCATTTTGTTAGTTATTAGTTTACTAGCATTTCTGCTAACTCATCAAGTTCTTCTGGAACAAATTTGATA	302		5	431	431	1	0.92	Bacillus phage W.Ph	HM144387.1
					233	233	0.86	0.83	Bacillus phage Eyuki	KT207918.1
			1		226	226	0.89	0.82	Bacillus phage Hakuna	KJ489399.1
					154	154	0.69	0.8	Bacillus phage BPS10C	KC430106.1
					148	148	0.69	0.8	Bacillus phage BPS13	JN654439.1
8	GTATGTTAAATTGGTTGGTACTCAATGGCTAGTGATATTGTAACTTTACTATTCTTATCTAGTTCGGACCCACAGCTACGAACATTACTAACTTTAATTGCATCATTTGAGACAATGCATAACGTTTCTTATGAGCATATGACAAGTTCAGTAATTGGTGTTGAACGAAAAGAGCAATACTTTGCTAAAGTTCAAGAGTTGCCATTACTTGCTAAACGCAACTCACACATTTTGACTCACTTAGAGAACATGTCTGAC	258	2	2	313	313	0.97	0.89	Bacillus phage BPS10C	KC430106.1
					313	313	0.97	0.89	Bacillus phage BPS13	JN654439.1
Legend	De novo assembly of unmapped reads collected from read mapping analysis of B. anthracis DS201579 using B. anthracis Ames Ancestor as a reference genome (GenBank accession: NC_007530.2; NC_007322.2 and NC_007323,2).
